# Supplementary material for: Novel insights into molecular patterns of ROS1 fusions in a large Chinese NSCLC cohort: a multicenter study
Source: Mol Oncol. 2023 Aug 28;17(10):2200–12. doi: 10.1002/1878-0261.13509 (PMC10552890; doi:10.1002/1878-0261.13509)
Supplement: Supplementary file 2 — Table S1. Characteristics of the ROS1 fusion‐positive Lung Cancer patients. Table S2. Detail information of ALK/ROS1/RET rearrangments in 25 000 pts from MSKCC cohort. Table S3. Comparison between local cohort and MSKCC for ROS1 fusion Table S4. Comparison between intrachromosome and interchromosome of rearrangment in local cohort and MSKCC cohort. Table S5. Detail information of ROS1 rearrangments in 134 patients by DNA‐based NGS. [file MOL2-17-2200-s002.xlsx]

## Sheet: Table S1
Table S1. Characteristics of the ROS1 fusion-positive Lung Cancer patients
Characteristics	Value (n=134)
Age, y
Mean	56.0±11.2 (26-80)
Median	56.5
Sex
Male	57 (42.5%)
Female	77 (57.5%)
Histotype
LUAD	120 (89.6%)
LUSC	2 (1.5%)
NSCLC (Uncharacterized)	12 (8.9%)

## Sheet: Table S2
Table S2. Detail information of ALK/ROS1/RET rearrangments in 25000 pts from MSKCC cohort
Patient ID	Sex	Age	Pathology	Fusion Types
P-0012679-T01-IM5	Female	56.59	LUAD	EML4-ALK
P-0011018-T01-IM5	Female	54.85	LUAD	EML4-ALK
P-0010978-T01-IM5	Female	67.81	LUAD	EML4-ALK
P-0010177-T01-IM5	Female	49.65	LUAD	EML4-ALK
P-0012778-T01-IM5	Male	43.17	LUAD	EML4-ALK
P-0013869-T01-IM5	Male	61.48	LUAD	EML4-ALK
P-0013864-T01-IM5	Female	53.19	LUAD	EML4-ALK
P-0010041-T01-IM5	Male	46.91	LUAD	EML4-ALK
P-0009339-T01-IM5	Female	18.55	LUAD	EML4-ALK
P-0007705-T01-IM5	Male	52.56	LUAD	EML4-ALK
P-0009102-T01-IM5	Female	82.26	LUAD	EML4-ALK
P-0004516-T02-IM5	Male	62.02	LUAD	GCC2-ALK
P-0009343-T01-IM5	Male	50.93	LUAD	EML4-ALK
P-0003913-T01-IM3	Female	43.45	LUAD	EML4-ALK
P-0006776-T01-IM5	Female	66.38	LUAD	DYSF-ALK
P-0003297-T01-IM5	Female	76.02	LUAD	EML4-ALK
P-0000557-T01-IM3	Male	76.67	LUAD	EML4-ALK
P-0006370-T01-IM5	Female	34.68	LUAD	EML4-ALK
P-0008764-T01-IM5	Male	66.18	LUAD	ALK-KIF5B
P-0009353-T01-IM5	Male	39.13	LUAD	EML4-ALK
P-0006950-T01-IM5	Female	66.64	LUAD	EML4-ALK
P-0003323-T01-IM5	Female	61.84	LUAD	EML4-ALK
P-0001811-T01-IM3	Female	54.44	LUAD	EML4-ALK
P-0003383-T01-IM5	Male	65.46	LUAD	EML4-ALK
P-0003446-T01-IM5	Male	34.96	LUAD	EML4-ALK
P-0000732-T01-IM3	Male	76	LUAD	EML4-ALK
P-0001532-T01-IM3	Female	51.68	LUAD	EML4-ALK
P-0020780-T01-IM6	Female	63.18	LUAD	EML4-ALK
P-0021495-T01-IM6	Male	66.37	LUAD	EML4-ALK
P-0022926-T01-IM6	Female	82.34	LUAD	EML4-ALK
P-0023368-T01-IM6	Female	63.28	LUAD	EML4-ALK
P-0015921-T03-IM6	Female	64.93	LUAD	EML4-ALK
				ALK-EML4
P-0002266-T01-IM3	Male	68.25	LUAD	EML4-ALK
P-0004218-T01-IM5	Female	60.28	LUAD	EML4-ALK
P-0013453-T01-IM5	Male	58.93	LUAD	EML4-ALK
P-0006313-T01-IM5	Male	59.81	LUAD	EML4-ALK
P-0007211-T01-IM5	Male	67.96	LUAD	EML4-ALK
P-0014270-T01-IM6	Female	79.32	LUAD	EML4-ALK
P-0000474-T01-IM3	Female	31.71	LUAD	EML4-ALK
P-0002024-T01-IM3	Male	62.84	LUAD	EML4-ALK
P-0002217-T02-IM3	Male	46.98	LUAD	EML4-ALK
P-0005321-T01-IM5	Female	41.51	LUAD	EML4-ALK
P-0024136-T01-IM6	Female	62.51	LUAD	EML4-ALK
P-0024907-T01-IM6	Male	52.56	LUAD	EML4-ALK
P-0025200-T01-IM6	Female	52.8	LUAD	EML4-ALK
P-0013202-T01-IM5	Female	68.93	LUAD	EML4-ALK
P-0025376-T01-IM6	Male	66.3	LUAD	EML4-ALK
P-0015110-T01-IM6	Female	41.24	LUAD	EML4-ALK
P-0015152-T02-IM6	Female	59.05	LUAD	EML4-ALK
P-0015197-T01-IM6	Female	58.95	LUAD	EML4-ALK
P-0016280-T01-IM6	Female	75.34	LUAD	EML4-ALK
P-0016580-T01-IM6	Male	67.55	LUAD	EML4-ALK
P-0016960-T01-IM6	Female	59.47	LUAD	EML4-ALK
P-0017592-T01-IM5	Male	65.92	LUAD	EML4-ALK
P-0017924-T01-IM6	Male	68.19	LUAD	ALK-KIF5B
P-0017978-T01-IM6	Female	56.24	LUAD	EML4-ALK
P-0018242-T01-IM6	Male	61.48	LUAD	EML4-ALK
P-0018280-T01-IM6	Female	43.35	LUAD	EML4-ALK
P-0018969-T01-IM6	Female	64.96	LUAD	EML4-ALK
P-0019491-T01-IM6	Female	60.26	LUAD	EML4-ALK
P-0019513-T01-IM6	Female	60.32	LUAD	EML4-ALK
P-0019533-T01-IM6	Male	45.26	LUAD	EML4-ALK
P-0020124-T01-IM6	Male	58.26	LUAD	EML4-ALK
P-0026108-T01-IM6	Female	38.75	LUAD	LOC388942-ALK
				ALK-EML4
P-0026407-T01-IM6	Female	54.37	LUAD	EML4-ALK
P-0026650-T02-IM6	Female	53.6	LUAD	EML4-ALK
P-0027092-T01-IM6	Female	86.61	LUAD	PLEKHH2-ALK
P-0027685-T01-IM6	Female	70.95	LUAD	ALK-RAB5C
P-0027853-T01-IM6	Male	68.82	LUAD	EML4-ALK
P-0009301-T02-IM6	Male	71.51	LUAD	EML4-ALK
P-0015434-T02-IM6	Female	52.53	LUAD	EML4-ALK
P-0028287-T01-IM6	Female	36	LUAD	EML4-ALK
P-0007125-T01-IM5	Female	54.2	LUAD	EML4-ALK
P-0020138-T01-IM6	Female	56.33	LUAD	EML4-ALK
P-0021693-T01-IM6	Female	43.39	LUAD	EML4-ALK
P-0022101-T01-IM6	Male	57.5	LUAD	EML4-ALK
P-0028541-T01-IM6	Male	50.88	LUAD	EML4-ALK
P-0029971-T01-IM6	Female	69.47	LUAD	EML4-ALK
P-0028745-T01-IM6	Female	61.16	LUAD	EML4-ALK
P-0029174-T01-IM6	Female	44.67	LUAD	EML4-ALK
P-0029400-T01-IM6	Female	39.01	LUAD	EML4-ALK
P-0029550-T01-IM6	Female	53.13	LUAD	EML4-ALK
P-0029750-T01-IM6	Female	58.16	LUAD	EML4-ALK
P-0030808-T01-IM6	Male	56.13	LUAD	ALK-HMBOX1
P-0015961-T02-IM6	Female	54.46	LUAD	EML4-ALK
P-0031406-T01-IM6	Female	41.71	LUAD	EML4-ALK
P-0031827-T02-IM6	Female	29.07	LUAD	EML4-ALK
P-0032170-T01-IM6	Male	72.08	LUAD	EML4-ALK
P-0032518-T01-IM6	Female	74.6	LUAD	EML4-ALK
P-0032683-T01-IM6	Female	81.7	LUAD	EML4-ALK
P-0032862-T01-IM6	Female	48.97	LUAD	EML4-ALK
P-0035085-T01-IM6	Female	61.26	LUAD	EML4-ALK
P-0034569-T02-IM6	Female	46.55	LUAD	EML4-ALK
P-0035121-T01-IM6	Female	60.54	LUAD	EML4-ALK
P-0018573-T01-IM6	Female	43.92	LUAD	ALK-EML4
P-0022509-T01-IM6	Male	64.62	LUAD	ALK-EML4
P-0022529-T01-IM6	Female	43.27	LUAD	ALK-KIF5B
P-0024675-T01-IM6	Male	62.94	LUAD	ALK-CLTC
P-0032514-T01-IM6	Male	57.77	LUAD	ALK-TPM1
P-0033180-T01-IM6	Male	85.65	LUAD	ALK-EML4
P-0036106-T01-IM6	Female	35.96	LUAD	EML4-ALK
P-0036247-T01-IM6	Female	48.19	LUAD	EML4-ALK
P-0028901-T01-IM6	Female	52.23	LUAD	EML4-ALK
P-0031661-T01-IM6	Female	18.52	LUAD	EML4-ALK
P-0034450-T01-IM6	Male	50.63	LUAD	EML4-ALK
P-0037982-T01-IM6	Female	63.32	LUAD	ALK-EML4
P-0038772-T01-IM6	Female	59.4	LUAD	ALK-EML4
P-0039021-T01-IM6	Female	70.45	LUAD	ALK-PRKCE
P-0003206-T01-IM5	Female	75.33	LUAD	EML4-ALK
P-0005743-T02-IM5	Male	44.06	LUAD	ALK-EML4
P-0040193-T01-IM6	Female	56.5	LUAD	ALK-EML4
P-0041438-T01-IM6	Male	63.06	LUAD	ALK-EML4
P-0002613-T01-IM3	Female	59.09	LUAD	EML4-ALK
P-0014385-T02-IM6	Female	63.94	LUAD	ALK-EML4
P-0038201-T03-IM6	Female	62.29	LUAD	ALK-EML4
P-0031368-T04-IM6	Male	53.72	LUAD	ALK-EML4
P-0014310-T02-IM6	Female	0	LUAD	ALK-EML4
P-0044042-T01-IM6	Male	44.27	LUAD	ALK-EML4
P-0044432-T01-IM6	Female	77.64	LUAD	ALK-EML4
P-0045243-T01-IM6	Male	35.16	LUAD	ALK-EML4
P-0045341-T01-IM6	Male	59.68	LUAD	ALK-EML4
P-0045557-T01-IM6	Female	71.35	LUAD	ALK-EML4
P-0045566-T01-IM6	Female	70.06	LUAD	ALK-ZFPM2
P-0046083-T01-IM6	Female	44.51	LUAD	ALK-EML4
P-0043860-T02-IM6	Female	66.55	LUAD	ALK-EML4
P-0046594-T01-IM6	Female	83.4	LUAD	ALK-EML4
P-0046720-T01-IM6	Male	37.46	LUAD	ALK-EML4
P-0047355-T01-IM6	Female	87.61	LUSC	ALK-EML4
P-0049375-T01-IM6	Male	34.77	LUAD	ALK-EML4
P-0048102-T02-IM6	Female	74.15	LUAD	ALK-STRN
P-0019560-T01-IM6	Female	0	LUAD	ALK-EML4
P-0049511-T01-IM6	Female	66.76	LUAD	ALK-EML4
P-0045222-T01-IM6	Female	64.79	LUAD	ALK-EML4
P-0042281-T01-IM6	Male	64.56	LUAD	ALK-EML4
P-0043041-T01-IM6	Female	53.55	LUAD	ALK-EML4
P-0037668-T01-IM6	Male	62.58	LUAD	ALK-EML4
P-0005786-T01-IM5	Female	45.44	LUAD	ALK-EML4
P-0037284-T01-IM6	Male	51.11	LUAD	ALK-DCTN1
P-0037491-T01-IM6	Female	73	LUAD	ALK-EML4
P-0037925-T01-IM6	Male	68.83	LUAD	ALK-EML4
P-0040553-T01-IM6	Female	56.31	LUAD	ALK-EML4
P-0041967-T01-IM6	Female	63.28	LUAD	ALK-EML4
P-0042596-T02-IM6	Female	38.78	LUAD	ALK-SQSTM1
P-0043350-T01-IM6	Female	29.9	LUAD	ALK-EML4
P-0041908-T01-IM6	Male	57.73	LUAD	ALK-EML4
P-0025040-T01-IM6	Male	74.31	LUAD	ALK-EML4
P-0034334-T01-IM6	Male	51.34	LUAD	ALK-EML4
P-0037404-T01-IM6	Male	63.55	LUAD	ALK-EML4
P-0040576-T01-IM6	Female	40.47	LUAD	ALK-EML4
P-0040732-T02-IM6	Male	68.86	LUAD	ALK-EML4
P-0022184-T01-IM6	Female	65.74	LUAD	ALK-EML4
P-0040261-T01-IM6	Male	83.42	LUAD	ALK-EML4
P-0040570-T01-IM6	Female	62.07	LUAD	ALK-EML4
P-0040600-T01-IM6	Male	54.28	LUAD	ALK-EML4
P-0043363-T01-IM6	Female	59.62	LUAD	ALK-EML4
P-0043498-T02-IM6	Female	0	LUAD	ALK-EML4
P-0044988-T01-IM6	Female	50.4	LUAD	ALK-EML4
P-0040309-T01-IM6	Male	76.81	LUAD	ALK-EML4
P-0014437-T01-IM6	Female	61.4	LUAD	EZR-ROS1
P-0012525-T01-IM5	Female	46.35	LUAD	CD74-ROS1
P-0010760-T01-IM5	Male	51.09	LUAD	CD74-ROS1
P-0002707-T03-IM5	Female	55.01	LUAD	CD74-ROS1
P-0004747-T01-IM5	Female	52.14	LUAD	CD74-ROS1
P-0004790-T01-IM5	Female	49.17	LUAD	CD74-ROS1
P-0003207-T01-IM5	Male	54.01	LUAD	TPM3-ROS1
P-0001840-T02-IM5	Female	38.47	LUAD	SDC4-ROS1
P-0006047-T02-IM5	Female	62.78	LUAD	EZR-ROS1
P-0008134-T01-IM5	Female	48.18	LUAD	CD74-ROS1
P-0004318-T01-IM5	Female	75.9	LUAD	EZR-ROS1
P-0004336-T01-IM5	Female	54.02	LUAD	CD74-ROS1
P-0020458-T01-IM6	Female	64.9	LUAD	EZR-ROS1
P-0021054-T01-IM6	Female	81.13	LUAD	CD74-ROS1
P-0021228-T01-IM6	Female	53.97	LUAD	CD74-ROS1
P-0022578-T01-IM6	Female	69.59	LUAD	SDC4-ROS1
P-0023007-T01-IM6	Female	59.04	LUAD	LRIG3-ROS1
P-0023617-T01-IM6	Female	73.18	LUAD	CD74-ROS1
P-0021671-T01-IM6	Female	60.27	LUAD	CD74-ROS1
P-0001117-T01-IM3	Male	80.94	LUAD	EZR-ROS1
P-0025107-T01-IM6	Female	67.07	LUAD	CD74-ROS1
P-0004414-T01-IM5	Male	66.84	LUAD	SDC4-ROS1
P-0007108-T01-IM5	Male	53.42	LUAD	CD74-ROS1
P-0007870-T02-IM6	Male	40.82	LUAD	ZNF157-ROS1
P-0010989-T01-IM5	Female	42.72	LUAD	EZR-ROS1
P-0014506-T01-IM6	Female	67.59	LUAD	CD74-ROS1
P-0015215-T01-IM6	Female	54.24	LUAD	CD74-ROS1
P-0016046-T01-IM6	Female	68.89	LUAD	SLC34A2-ROS1
P-0016175-T01-IM6	Female	76.36	LUAD	EYS-ROS1
P-0016213-T01-IM6	Female	65.84	LUAD	CD74-ROS1
P-0016504-T01-IM6	Male	73.65	LUAD	SDC4-ROS1
P-0017325-T01-IM6	Female	58.56	LUAD	SDC4-ROS1
P-0018222-T01-IM6	Male	57.72	LUAD	CD74-ROS1
P-0027630-T01-IM6	Female	65.71	LUAD	SDC4-ROS1
P-0028295-T01-IM6	Female	40.23	LUAD	MYH9-ROS1
P-0028865-T02-IM6	Female	73.66	LUAD	TPM3-ROS1
P-0014304-T02-IM6	Female	39.08	LUAD	EZR-ROS1
P-0014177-T01-IM5	Male	60.79	LUAD	SLC34A2-ROS1
P-0017752-T01-IM6	Male	51.49	LUAD	SLC34A2-ROS1
P-0027196-T01-IM6	Male	69.91	LUAD	CD74-ROS1
P-0028529-T01-IM6	Female	76.19	LUAD	CCDC6-ROS1
P-0032722-T01-IM6	Male	59.87	LUAD	CD74-ROS1
P-0034609-T01-IM6	Female	71.92	LUAD	EZR-ROS1
P-0036970-T01-IM6	Female	66.17	LUAD	CD74-ROS1
P-0026589-T02-IM6	Female	63.85	LUAD	CD74-ROS1
P-0038394-T01-IM6	Male	65.52	LUAD	SDC4-ROS1
P-0002877-T01-IM3	Female	63.82	LUAD	CD74-ROS1
P-0003970-T01-IM5	Female	46.12	LUAD	EZR-ROS1
P-0041695-T01-IM6	Female	66.13	LUAD	CCDC30-ROS1
P-0012008-T02-IM6	Male	59.26	LUAD	SDC4-ROS1
P-0048671-T01-IM6	Female	52.21	LUAD	CD74-ROS1
P-0041118-T03-IM6	Male	0	LUAD	CD74-ROS1
P-0047840-T02-IM6	Female	59.31	LUAD	SDC4-ROS1
P-0048167-T02-IM6	Female	89.19	LUAD	SDC4-ROS1
P-0049640-T01-IM6	Female	56.69	LUAD	CD74-ROS1
P-0044465-T01-IM6	Female	57.11	LUAD	CD74-ROS1
P-0011025-T01-IM5	Female	33.74	LUAD	CD74-ROS1
P-0039219-T01-IM6	Female	62.78	LUAD	CD74-ROS1
P-0040577-T01-IM6	Female	65.17	LUAD	CD74-ROS1
P-0040869-T01-IM6	Female	46.65	LUAD	CD74-ROS1
P-0043938-T01-IM6	Female	63.52	LUAD	SDC4-ROS1
P-0006921-T01-IM5	Male	35.93	LUAD	SLC34A2-ROS1
P-0028081-T01-IM6	Female	67.63	LUAD	EZR-ROS1
P-0024572-T01-IM6	Male	41.89	LUAD	CD74-ROS1
P-0013825-T01-IM5	Female	77.28	LUAD	RET-KIF5B
P-0013886-T01-IM5	Female	33.79	LUAD	EML4-RET
P-0014844-T01-IM6	Male	64.06	LUAD	MIR1973-RET
P-0004995-T01-IM5	Male	64.34	LUAD	RET-KIF5B
P-0000208-T02-IM5	Female	69.53	LUAD	RET-KIF5B
P-0005863-T01-IM5	Male	77.76	LUAD	CCDC6-RET
P-0001155-T01-IM3	Male	39.64	LUAD	NCOA4-RET
P-0008101-T01-IM5	Male	69.36	LUAD	RET-KIF5B
P-0009514-T01-IM5	Male	57.55	LUAD	RET-KIF5B
P-0001898-T01-IM3	Female	52.5	LUAD	CCDC6-RET
				RASSF4-RET
P-0002873-T01-IM3	Male	56.5	LUAD	RET-KIF5B
P-0003125-T01-IM5	Male	42.25	LUAD	RET-KIF5B
P-0001010-T02-IM5	Female	65.9	LUAD	RET-KIF5B
P-0021150-T01-IM6	Female	72.32	LUAD	RET-KIF5B
P-0021578-T01-IM6	Male	68.01	LUAD	RET-KIF5B
P-0021980-T01-IM6	Female	70.4	LUAD	TIMM23B-RET
P-0022866-T01-IM6	Male	53.71	LUAD	RET-KIF5B
P-0013023-T01-IM5	Female	45.74	LUAD	CCDC6-RET
P-0001745-T02-IM5	Female	61.37	LUAD	CCDC6-RET
P-0011035-T01-IM5	Male	56.32	LUAD	RET-KIF5B
P-0024225-T01-IM6	Female	82.97	LUAD	RET-KIF5B
P-0024843-T01-IM6	Female	66.99	LUAD	RET-KIF5B
P-0000252-T01-IM3	Female	52.71	LUAD	RET-KIF5B
P-0002694-T02-IM5	Female	0	LUAD	RET-KIF5B
P-0008289-T01-IM5	Female	52.9	LUAD	RET-KIF5B
P-0012648-T01-IM5	Male	62.76	LUAD	RET-KIF5B
P-0021879-T01-IM6	Female	65.43	LUAD	RET-KIF5B
P-0025531-T01-IM6	Male	78.2	LUAD	TIMM23B-RET
				NCOA4-RET
P-0025838-T01-IM6	Male	66.84	LUAD	RET-KIF5B
P-0025928-T01-IM6	Male	52.42	LUAD	RET-KIF5B
P-0016221-T01-IM6	Female	71.14	LUAD	RET-KIF5B
P-0019535-T02-IM6	Male	79.53	LUAD	RET-KIF5B
P-0019802-T01-IM6	Female	52.99	LUAD	TMEM65-RET
P-0020273-T02-IM6	Female	70.11	LUAD	RET-KIF5B
P-0026693-T01-IM6	Male	67.89	LUAD	RET-KIF5B
P-0026777-T02-IM6	Male	56.14	LUAD	RET-KIF5B
P-0027723-T01-IM6	Male	66.43	LUAD	RET-KIF5B
P-0027764-T01-IM6	Female	90	LUAD	RET-CCDC6
P-0027991-T01-IM6	Male	56.18	LUAD	RET-KIF5B
P-0027953-T01-IM6	Male	57.07	LUAD	CCDC6-RET
P-0017214-T02-IM6	Female	71.95	LUAD	RET-KIF5B
P-0004094-T02-IM6	Male	66.75	LUAD	RET-KIAA1468
P-0017365-T03-IM6	Male	64.53	LUAD	CCDC6-RET
P-0029315-T02-IM6	Female	72.2	LUAD	CCDC6-RET
P-0007322-T02-IM6	Female	63.65	LUAD	CCDC6-RET
P-0030990-T03-IM6	Female	34.58	LUAD	CCDC6-RET
P-0030396-T02-IM6	Female	65.63	LUAD	DOCK1-RET
				RBPMS-RET
P-0032407-T01-IM6	Female	42.26	LUAD	RET-KIF5B
P-0032686-T01-IM6	Female	68.74	LUAD	RET-KIF5B
P-0025100-T02-IM6	Female	62.09	LUAD	RET-KIF5B
P-0016038-T01-IM6	Female	61.73	LUAD	RET-CCDC6
P-0018069-T01-IM6	Male	41.88	LUAD	RET-KIF5B
P-0029997-T01-IM6	Male	55.98	LUAD	RET-CCDC6
P-0030453-T01-IM6	Male	66.54	LUAD	RET-KIF5B
P-0015435-T01-IM6	Male	35.51	LUAD	CCDC6-RET
P-0032753-T01-IM6	Male	70.58	LUAD	RET-KIF5B
P-0039594-T01-IM6	Female	57.17	LUAD	RET-KIF5B
P-0005573-T01-IM5	Female	36.93	LUAD	RET-KIF5B
P-0033700-T02-IM6	Male	61.51	LUAD	RET-KIF5B
P-0034357-T01-IM6	Female	62.34	LUAD	RET-KIF5B
P-0034781-T01-IM6	Male	60.69	LUAD	RET-GRIPAP1
P-0036637-T01-IM6	Female	64.75	LUAD	RET-KIF5B
P-0036737-T02-IM6	Female	73.22	LUAD	RET-KIF5B
P-0037367-T01-IM6	Female	48.58	LUAD	RET-KIF5B
P-0037412-T01-IM6	Male	77.44	LUAD	RET-CCDC6
P-0037494-T01-IM6	Female	53.4	LUAD	RET-KIF5B
P-0032227-T01-IM6	Male	63.96	LUAD	RET-KIF5B
P-0042104-T01-IM6	Male	71.94	LUAD	RET-KIF5B
P-0042580-T01-IM6	Female	65.25	LUAD	RET-KIF5B
P-0022380-T03-IM6	Female	66.68	LUAD	RET-CCDC6
P-0042153-T01-IM6	Male	63.6	LUAD	RET-KIF13A
P-0045773-T01-IM6	Female	63.88	LUAD	RET-KIF5B
P-0014808-T03-IM6	Female	0	LUAD	RET-KIF5B
				ERCC6-RET
P-0021937-T03-IM6	Female	0	LUAD	RET-KIF5B
P-0045809-T02-IM6	Female	69.17	LUAD	FBXL7-RET
P-0047359-T01-IM6	Female	74.45	LUAD	RET-MBIP
P-0046827-T02-IM6	Male	55.4	LUAD	RET-KIF5B
P-0048829-T01-IM6	Female	71.41	LUAD	RET-KIF5B
P-0036092-T01-IM6	Male	56.5	LUAD	RET-KIF5B
P-0038256-T01-IM6	Female	54.3	LUAD	RET-ERC1
P-0024559-T01-IM6	Female	74.86	LUAD	RET-KIF5B
P-0039257-T01-IM6	Male	61.18	LUAD	RET-KIF5B
P-0039941-T01-IM6	Female	66.65	LUAD	RET-KIF5B
P-0043007-T01-IM6	Female	61.3	LUAD	RET-KIF5B
P-0038961-T01-IM6	Female	65.64	LUAD	RET-KIF5B
P-0042417-T01-IM6	Female	68.6	LUAD	RET-CCDC6
P-0042608-T01-IM6	Male	59.41	LUAD	RET-KIF5B

## Sheet: Table S3
Table S3. Comparison between local cohort and MSKCC for ROS1 fusion
	Local cohort (n=135)	MSKCC cohort (n=64)	p value
Common Fusion	125	58	0.6595
CD74-ROS1	59	31	0.2531
EZR-ROS1	28	10	0.3658
SDC4-ROS1	21	11	0.7512
TPM3-ROS1	9	2	0.2979
SLC34A2-ROS1	8	4	0.9493
Uncommon Fusion	10	6	0.6595
intergenic-ROS1	2	0
ZCCHC8-ROS1	2	0
MYO5C-ROS1	1	0
GOPC-ROS1	1	0
LRIG3-ROS1	1	1
CCDC6-ROS1	1	1
CCDC30-ROS1	0	1
MYH9-ROS1	0	1
KIF3C-ROS1	1	0
DENND1B-ROS1	1	0
ZNF157-ROS1	0	1
EYS-ROS1	0	1

## Sheet: Table S4
Table S4. Comparison between intrachromosome and interchromosome of rearrangment in local cohort and MSKCC cohort
Fusion type	Local cohort			MSKCC cohort
	Intrachromosome	Interchromosome	p value	Intrachromosome	Interchromosome	p value
ROS1	29	106		11	53
ALK	839	30	2.74347e-124	160	6	6.61772e-35
RET	224	24	4.42e-42	90	11	2.50041e-20

## Sheet: Table S5
Table S5. Detail information of ROS1 rearrangments in 134 patients by DNA-based NGS
Cases	Sex	Age	Pathology	Group	Frame	DNA NGS			RNA NGS
						Fusion Types	Position	Frequency	Fusion Types	Position
1	M	55	LUAD	Common	Inframe	CD74-ROS1	I6:I33 (Chr5:149783273-Chr6:117646578)	0.0797683	CD74-ROS1	E6:E34 (Chr5:149784243-Chr6:117645578)
2	F	48	LUAD	Common	Inframe	CD74-ROS1	I6:I33 (Ch5:149782529-Chr6:117645951)	0.0131	CD74-ROS1	E6:E34 (Chr5:149784243-Chr6:117645578)
3	F	71	NSCLC (unknown)	Common	Inframe	CD74-ROS1	I6:I33 (Chr5:149783542-Chr6:117645828)	0.148718	CD74-ROS1	E6:E34 (Chr5:149784243-Chr6:117645578)
4	F	33	LUAD	Common	Inframe	CD74-ROS1	I6:I33 (Chr5:149783220-Chr6:117646241)	0.0953	CD74-ROS1	E6:E34 (Chr5:149784243-Chr6:117645578)
5	M	57	LUAD	Common	Inframe	CD74-ROS1	I6:I33 (Chr5:149783590-Chr6:117647191)	0.1724	CD74-ROS1	E6:E34 (Chr5:149784243-Chr6:117645578)
6	F	36	LUAD	Common	Inframe	CD74-ROS1	I6:I33 (Chr5:149782917-Chr6:117645926)	0.0114112	CD74-ROS1	E6:E34 (Chr5:149784243-Chr6:117645578)
7	F	39	LUAD	Common	Inframe	CD74-ROS1	I6:I33 (Chr5:149784236-Chr6:117646119)	0.118221	CD74-ROS1	E6:E34 (Chr5:149784243-Chr6:117645578)
8	F	32	LUAD	Common	Inframe	CD74-ROS1	I6:I33 (Chr5:149782945-Chr6:117647311)	0.0310734	CD74-ROS1	E6:E34 (Chr5:149784243-Chr6:117645578)
9	M	61	LUAD	Common	Frameshift	CD74-ROS1	I6:I32 (Chr5:149782965-Chr6:117647408)	0.0568182	CD74-ROS1	E6:E34 (Chr5:149784243-Chr6:117645578)
10	F	46	NSCLC (unknown)	Common	Frameshift	CD74-ROS1	I6:I32 (Chr5:149783948-Chr6:117649635)	0.0447394	CD74-ROS1	E6:E34 (Chr5:149784243-Chr6:117645578)
11	F	72	LUAD	Common	Frameshift	CD74-ROS1	I6:I32 (Chr5:149782230-Chr6:117648620)	0.1685	CD74-ROS1	E6:E34 (Chr5:149784243-Chr6:117645578)
12	F	56	LUAD	Common	Frameshift	CD74-ROS1	I6:I32 (Chr5:149783971-Chr6:117647778)	0.0166157	CD74-ROS1	E6:E34 (Chr5:149784243-Chr6:117645578)
13	F	51	LUAD	Common	Frameshift	CD74-ROS1	I6:I32 (Chr5:149782524-Chr6:117650083)	0.0630425	CD74-ROS1	E6:E34 (Chr5:149784243-Chr6:117645578)
14	F	46	LUAD	Common	Inframe	CD74-ROS1	I6:I31 (Chr5:149783179-Chr6:117651866)	0.122144	CD74-ROS1	E6:E32 (Chr5:149784243-Chr6:117650609)
15	F	59	LUAD	Common	Inframe	CD74-ROS1	I6:I31 (Chr5:149783532-Chr6:117655707)	0.0165	CD74-ROS1	E6:E32 (Chr5:149784243-Chr6:117650609)
16	F	56	LUAD	Common	Exonic	CD74-ROS1	E8:I33 (Chr5:149781720-Chr6:117647244)	0.0506667	CD74-ROS1	E7:E34 (Chr5:149782126-Chr6:117645578)
17	F	69	LUAD	Common	Inframe	CD74-ROS1	I7:I33 (Chr5:149781975-Chr6:117646666)	0.0327	CD74-ROS1	E7:E34 (Chr5:149782126-Chr6:117645578)
				Uncommon	Frameshift	intergenic-ROS1	Downstream TCOF1:I33 (Ch5:149781992-Chr6:117646679)	0.0648	Negative
18	M	33	LUAD	Common	Frameshift	CD74-ROS1	I6:I32 (Chr5:149783678-Chr6:117650399)	0.17	NA
19	M	46	LUAD	Common	Inframe	CD74-ROS1	I6:I31 (Chr5:149783726-Chr6:117650675)	0.0789	NA
20	M	48	LUAD	Common	Inframe	CD74-ROS1	I6:I33 (Chr5:149783043-Chr6:117647222)	0.0885	NA
21	M	35	NSCLC (unknown)	Common	Inframe	CD74-ROS1	I7:I33 (Chr5:149782392-Chr6:117646909)	0.0955	NA
22	F	48	LUAD	Common	Frameshift	CD74-ROS1	I6:I32 (Chr5:149782956-Chr6:117647622)	0.094	NA
23	M	62	LUAD	Common	Inframe	CD74-ROS1	I6:I33 (Chr5:149783437-Chr6:117647187)	0.122775	NA
24	M	60	LUAD	Common	Inframe	CD74-ROS1	I6:I33 (Chr5:149784367-Chr6:117646627)	0.0693481	NA
25	M	60	LUAD	Common	Inframe	CD74-ROS1	I6:I33 (Chr5:149784363-Chr6:117647364)	0.0294599	NA
26	M	51	LUAD	Common	Inframe	CD74-ROS1	I6:I33 (Chr5:149785154-Chr6:227646449)	0.051	NA
27	M	68	LUAD	Common	Frameshift	CD74-ROS1	I6:I32 (Chr5:149784473-Chr6:117647609)	0.048	NA
28	F	49	LUAD	Common	Inframe	CD74-ROS1	I6:I33 (Chr5:149784760-Chr6:117646504)	0.0895	NA
29	F	62	LUAD	Common	Frameshift	CD74-ROS1	I6:I32 (Chr5:149783569-Chr6:117657206)	0.0419162	NA
30	F	49	NSCLC (unknown)	Common	Frameshift	CD74-ROS1	I6:I32 (Chr5:149782922-Chr6:117647609)	0.1938	NA
31	F	39	LUAD	Common	Inframe	CD74-ROS1	I6:I33 (Chr5:148782417-Chr6:117646217)	0.0636	NA
32	M	50	LUAD	Common	Inframe	CD74-ROS1	I6:I33 (Chr5:149782839:Chr6:117645852)	0.0415	NA
33	M	45	LUAD	Common	Inframe	CD74-ROS1	I6:I33 (Chr5:149783579-Chr6:117646931)	0.0489	NA
34	M	57	LUAD	Common	Frameshift	CD74-ROS1	I6:I32 (Chr5:149783118-Chr6:117650191)	0.087	NA
35	F	49	LUAD	Common	Inframe	CD74-ROS1	I6:I33 (Chr5:149783393-Chr6:117646442)	0.105	NA
36	M	37	LUAD	Common	Inframe	CD74-ROS1	I6:I33 (Chr5:149783744-Chr6:117647093)	0.0368	NA
37	F	48	LUAD	Common	Inframe	CD74-ROS1	I6:I33 (Chr5:149782417-Chr6:117646664)	0.0637	NA
38	F	62	LUAD	Common	Inframe	CD74-ROS1	I6:I33 (Chr5:149783277-Chr6:117646620)	0.0695	NA
39	F	62	LUAD	Common	Frameshift	CD74-ROS1	I6:I32 (Chr5:149782320-Chr6:117649620)	0.0392	NA
40	M	68	LUAD	Common	Inframe	CD74-ROS1	I6:I33 (Chr5:149783792-Chr6:117647248)	0.1859	NA
41	M	46	LUAD	Common	Inframe	CD74-ROS1	I6:I33 (Chr5:149783747-Chr6:117646600)	0.1326	NA
42	F	60	LUAD	Common	Inframe	CD74-ROS1	I6:I33 (Chr5:149783924-Chr6:117645812)	0.0837	NA
43	F	29	LUAD	Common	Inframe	CD74-ROS1	I6:I33 (Chr5:149782360-Chr6:117645862)	0.1192	NA
44	M	67	LUAD	Common	Inframe	CD74-ROS1	I6:I33 (Chr5:149782485-Chr6:117647266)	0.1611	NA
45	F	49	LUAD	Common	Inframe	CD74-ROS1	I6:I33 (Chr5:149783071-Chr6:117646748)	0.085	NA
46	F	65	LUAD	Common	Frameshift	CD74-ROS1	I6:I32 (Chr5:149782927-Chr6:117647578)	0.1043	NA
47	M	73	LUAD	Common	Inframe	CD74-ROS1	I6:I33 (Chr5:149784022-Chr6:117646495)	0.0312	NA
48	F	49	LUAD	Common	Inframe	CD74-ROS1	I6:I33 (Chr5:149784063-Chr6:117646132)	0.0685	NA
49	F	52	LUAD	Common	Frameshift	CD74-ROS1	I6:I32 (Chr5:149783761-Chr6:117647578)	0.94	NA
50	F	53	LUAD	Common	Inframe	CD74-ROS1	I7:I33 (Chr5:149782337-Chr6:117646386)	0.134715	NA
51	F	64	LUAD	Common	Frameshift	CD74-ROS1	I6:I32 (Chr5:149782556-Chr6:117649960)	0.196178	NA
52	M	54	LUAD	Common	Inframe	CD74-ROS1	I6:I31 (Chr5:149783996-Chr6:117650507)	0.0193798	NA
53	F	49	NSCLC (unknown)	Common	Inframe	CD74-ROS1	I6:I33 (Chr5:149782887-Chr6:117645852)	0.1225	NA
54	M	51	LUAD	Common	Frameshift	CD74-ROS1	I6:I32 (Chr5:149783603-Chr6:117647430)	0.105857	NA
55	F	60	LUAD	Common	Frameshift	CD74-ROS1	I6:I32 (Chr5:149784004-Chr6:117649651)	0.0283094	NA
56	F	35	LUAD	Common	Inframe	CD74-ROS1	I7:I33 (Chr5:149782643-Chr6:117646938)	0.096242	NA
57	F	47	LUAD	Common	Inframe	CD74-ROS1	I6:I33 (Chr5:149783818-Chr6:117646127)	0.933333	NA
58	M	26	LUAD	Common	Inframe	CD74-ROS1	I7:I33 (Chr5:149782537-Chr6:117647356)	0.777778	NA
59	M	56	LUAD	Common	Inframe	CD74-ROS1	I7:I33 (Chr5:149782500-Chr6:117647249)	0.0363636	NA
60	F	67	LUAD	Common	Inframe	EZR-ROS1	I10:I31 (Chr6:159191175-Chr6:117658224)	0.0497512	EZR-ROS1	E10:E32 (Chr6:159191796-Chr6:117650609)
61	M	80	LUAD	Common	Inframe	EZR-ROS1	I10:I30 (Chr6:159191500-Chr6:117662456)	0.1863	EZR-ROS1	E10:E31 (Chr6:159191796-Chr6:117658503)
62	M	68	LUAD	Common	Frameshift	EZR-ROS1	I10:I32 (Chr6:159191278-Chr6:117650385)	0.125604	EZR-ROS1	E10:E34 (Chr6:159191796-Chr6:117645578)
63	M	68	LUAD	Common	Frameshift	EZR-ROS1	I10:I32 (Chr6:159191640-Chr6:117650446)	0.0804	EZR-ROS1	E10:E34 (Chr6:159191796-Chr6:117645578)
64	F	68	LUAD	Common	Inframe	EZR-ROS1	I10:I33 (Chr6:159191510-Chr6:117645894)	0.0281	NA
65	M	64	LUAD	Common	Inframe	EZR-ROS1	I10:I33 (Chr6:159191096-Chr6:117647236)	0.0237	NA
66	M	58	LUAD	Common	Inframe	EZR-ROS1	I10:I33 (Chr6:159191112-Chr6:117645607)	0.0553	NA
67	F	79	NSCLC (unknown)	Common	Inframe	EZR-ROS1	I10:I33 (Chr6:159191605-Chr6:117645693)	0.0439926	NA
68	F	54	LUAD	Common	Frameshift	EZR-ROS1	I10:I32 (Chr6:159191603-Chr6:117647589)	0.150608	NA
69	M	54	LUAD	Common	Inframe	EZR-ROS1	I10:I33 (Chr6:159190989-Chr6:117647282)	0.0259	NA
70	F	71	LUAD	Common	Inframe	EZR-ROS1	I10:I33 (Chr6:159191313-Chr6:117646706)	0.0451	NA
71	F	54	LUAD	Common	Frameshift	EZR-ROS1	I10:I32 (Chr6:159191603-Chr6:117647589)	0.13	NA
72	F	49	LUAD	Common	Inframe	EZR-ROS1	I10:I33 (Chr6:159191002-Chr6:117646901)	0.0397	NA
73	M	61	LUAD	Common	Frameshift	EZR-ROS1	I10:I32 (Chr6:159191775-Chr6:117649449)	0.13	NA
74	M	57	LUAD	Common	Frameshift	EZR-ROS1	I10:I32 (Chr6:159191627-Chr6:117647578)	0.3091	NA
75	M	57	LUAD	Common	Inframe	EZR-ROS1	I10:I33 (Chr6:159191617-Chr6:117646686)	0.1481	NA
76	F	46	LUAD	Common	Inframe	EZR-ROS1	I10:I33 (Chr6:159191232-Chr6:117647168)	0.0983	NA
77	F	54	LUAD	Common	Inframe	EZR-ROS1	I10:I33 (Chr6:159191619-Chr6:117647194)	0.0487	NA
78	M	66	LUAD	Common	Frameshift	EZR-ROS1	I10:I32 (Chr6:159191591-Chr6:117649987)	0.1959	NA
79	M	36	LUAD	Common	Inframe	EZR-ROS1	I10:I33 (Chr6:159191621-Chr6:117645697)	0.1046	NA
80	F	51	LUSC	Common	Inframe	EZR-ROS1	I10:I28 (Chr6:159191198-Chr6:117663145)	0.885246	NA
81	F	55	LUAD	Common	Inframe	EZR-ROS1	I10:I31 (Chr6:159191587-Chr6:117654663)	0.758065	NA
82	M	68	LUAD	Common	Inframe	EZR-ROS1	I10:I33 (Chr6:159191788-Chr6:117646943)	0.0195024	NA
83	F	58	NSCLC (unknown)	Common	Frameshift	EZR-ROS1	I10:I32 (Chr6:159191787-Chr6:117650423)	0.0248227	NA
84	F	73	LUAD	Common	Frameshift	EZR-ROS1	I10:I32 (Chr6:159191601-Chr6:117649780)	0.0755164	NA
85	F	73	LUAD	Common	Frameshift	EZR-ROS1	I10:I32 (Chr6:159191628-Chr6:117648930)	0.0244002	NA
86	F	41	LUAD	Common	Inframe	EZR-ROS1	I10:I33 (Chr6:159191669-Chr6:117646383)	0.00657174	NA
87	F	49	LUAD	Common	Inframe	EZR-ROS1	I10:I31 (Chr6:159191675-Chr6:117658298)	0.011	NA
88	F	46	LUAD	Common	Inframe	SDC4-ROS1	I2:I31 (Chr20:43963791-Chr6:117650672)	0.018143	SDC4-ROS1	E2:E32 (Chr20:43964422-Chr6:117650609)
89	M	67	NSCLC (unknown)	Common	Inframe	SDC4-ROS1	I2:I31 (Chr20:43964067-Chr6:117651714）	0.105066	SDC4-ROS1	E2:E32 (Chr20:43964422-Chr6:117650609）
90	F	56	LUAD	Common	Exonic	SDC4-ROS1	E5:I33 (Chr20:43955238-Chr6:117647276)	0.1853	SDC4-ROS1	E5:E34 (Chr20:43955954-Chr6:117645578)
91	F	71	NSCLC (unknown)	Common	Inframe	SDC4-ROS1	I2:I31 (Chr20:43964423-Chr6:117650631)	0	NA
92	F	59	LUAD	Common	Inframe	SDC4-ROS1	I2:I31 (Chr20:43963549-Chr6:117650810)	0.1184	NA
93	M	53	LUAD	Common	Inframe	SDC4-ROS1	I4:I31 (Chr20:43958693-Chr6:117658705)	0.197	NA
94	M	70	LUSC	Common	Inframe	SDC4-ROS1	I2:I31 (Chr20:43964424-Chr6:117650630)	0.03	NA
95	F	69	LUAD	Common	Exonic	SDC4-ROS1	E5:I33 (Chr20:43954144-Chr6:117646160)	0.1945	NA
96	M	65	NSCLC (unknown)	Common	Inframe	SDC4-ROS1	I4:I31 (Chr20:43958190-Chr6:117653908)	0.2203	NA
97	F	63	LUAD	Common	Inframe	SDC4-ROS1	I2:I31 (Chr20:43962591-Chr6:117651918)	0.0777656	NA
98	F	50	LUAD	Common	Inframe	SDC4-ROS1	I2:I31 (Chr20:43964101-Chr6:117652444)	0.03	NA
99	F	60	LUAD	Common	Exonic	SDC4-ROS1	E5:I33 (Chr20:43955726-Chr6:117646213)	0.0786	NA
100	F	40	LUAD	Common	Exonic	SDC4-ROS1	E5:I33 (Chr20:43955229-Chr6:117647374)	0.0596	NA
101	M	60	LUAD	Common	Exonic	SDC4-ROS1	E5:I33 (Chr20:43955744-Chr6:117647280)	0.0481	NA
102	M	63	LUAD	Common	Inframe	SDC4-ROS1	I2:I31 (Chr20:43962567-Chr6:117651515)	0.0279	NA
103	F	67	LUAD	Common	Inframe	SDC4-ROS1	I2:I31 (Chr20:43963973-Chr6:117650779)	0.0609	NA
104	F	56	LUAD	Common	Exonic	SDC4-ROS1	E5:I33 (Chr20:43955905-Chr6:117647233)	0.0422145	NA
105	F	68	LUAD	Common	Inframe	SDC4-ROS1	I4:I31 (Chr20:43956854-Chr6:117650795)	0.00977366	NA
106	M	57	LUAD	Common	Inframe	SDC4-ROS1	I2:I31 (Chr20:43961721-Chr6:117650702)	0.272884	NA
107	M	44	LUAD	Common	Inframe	SDC4-ROS1	I2:I31 (Chr20:43962642-Chr6:117655504)	0.273973	NA
108	F	71	NSCLC (unknown)	Common	Inframe	SDC4-ROS1	I4:I31 (Chr20:43958492-Chr6:117653623)	0.571429	NA
109	M	59	LUAD	Common	Inframe	TPM3-ROS1	I7:I34 (Chr1:154133897-Chr6:117645093)	0.03949	TPM3-ROS1	E7:E35 (Chr1:154142876-Chr6:117642557)
110	F	56	LUAD	Common	Inframe	TPM3-ROS1	I7:I34 (Chr1:154129345-Chr6:117643813)	0.0153	TPM3-ROS1	E7:E35 (Chr1:154142876-Chr6:117642557)
111	M	57	LUAD	Common	Inframe	TPM3-ROS1	I7:I34 (Chr1:154131314-Chr6:117643588)	0.0206121	TPM3-ROS1	E7:E35 (Chr1:154142876-Chr6:117642557)
112	F	62	LUAD	Common	Frameshift	TPM3-ROS1	I9:I34 (Chr1:154141253-Chr6:117645283)	0.0481	TPM3-ROS1	E8:E35 (Chr1:154142876-Chr6:117642557)
113	F	44	LUAD	Common	Exonic	TPM3-ROS1	E10:I34 (Chr1:154134438-Chr6:117641739)	0.0911	TPM3-ROS1	E8:E35 (Chr1:154142876-Chr6:117642557)
114	M	67	LUAD	Common	Inframe	TPM3-ROS1	I7:I34 (Chr1:154131502-Chr6:117646403)	0.0424	NA
115	F	56	LUAD	Common	Exonic	TPM3-ROS1	E10:I33 (Chr1:154136654-Chr6:117646087)	0.0583	Exonic
116	M	53	LUAD	Common	Inframe	TPM3-ROS1	I7:I31 (Chr1:154142210-Chr6:117650597)	0.090479	NA
117	F	49	LUAD	Common	Inframe	TPM3-ROS1	I7:I34 (Chr1:154142555-Chr6:117644496)	0.023569	NA
118	M	68	LUAD	Common	Exonic	SLC34A2-ROS1	E13:I31 (Chr4:25678604-Chr6:117655480)	0.0588	SLC34A2-ROS1	E13:E32 (Chr4:25678324-Chr6:117650609)
119	F	65	NSCLC (unknown)	Common	Exonic	SLC34A2-ROS1	E13:I31 (Chr4:25679161-Chr6:117658281)	0.0641	SLC34A2-ROS1	E13:E32 (Chr4:25678324-Chr6:117650609)
120	M	64	LUAD	Common	Exonic	SLC34A2-ROS1	E13:I33 (Chr4:25680130-Chr6:117643588)	0.0387	SLC34A2-ROS1	E13:E34 (Chr4:25678324-Chr6:117645578)
121	F	69	LUAD	Common	Inframe	SLC34A2-ROS1	I4:I31 (Chr4:25666051-Chr6:117655603)	0.667	NA
122	F	45	LUAD	Common	Exonic	SLC34A2-ROS1	E13:I33 (Chr4:25679955-Chr6:117646574)	0.0187	NA
123	M	42	LUAD	Common	Inframe	SLC34A2-ROS1	I4:I28 (Chr4:25665513-Chr6:117662955)	0.0805	NA
124	M	45	LUAD	Common	Exonic	SLC34A2-ROS1	E13:I33 (Chr4:25678344-Chr6:117646300)	0.1056	NA
125	M	65	LUAD	Common	Exonic	SLC34A2-ROS1	E13:I32 (Chr4:25678933-Chr6:117647944)	0.0186246	NA
126	M	70	LUAD	Uncommon	Inframe	ZCCHC8-ROS1	I2:I35 (Chr12:122981361-Chr6:117641322)	0.0925	NA
127	F	66	LUAD	Uncommon	Inframe	ZCCHC8-ROS1	I2:I35 (Chr12:122983247-Chr6:117642216)	0.0401	NA
128	F	73	LUAD	Uncommon	Frameshift	intergenic-ROS1	Downstream TCOF1:I32 (Chr5:149782783-Chr6:117650401)	0.0210368	CD74-ROS1	E6:E34 (Chr5:149784243-Chr6:117645578)
129	F	50	LUAD	Uncommon	Frameshift	GOPC-ROS1	I4:I34 (Chr6:117895492-Chr6:117644330)	0.0105	NA
130	M	70	LUAD	Uncommon	Inframe	LRIG3-ROS1	I15:I34 (Chr12:59270962-Chr6:117643136)	0.1503	NA
131	F	60	LUAD	Uncommon	Inframe	CCDC6-ROS1	I5:I34 (Chr10:61568704-Chr6:117644655)	0.0401	CCDC6-ROS1	E5:E35 (Chr10:61572393-Chr6:117642557)
132	M	48	LUAD	Uncommon	Inframe	MYO5C-ROS1	I30:I34 (Chr15:52513117-Chr6:117643588)	0.014	MYO5C-ROS1	E30:E35 (Chr15:52513359-Chr6:117642557)
133	M	59	LUAD	Uncommon	Frameshift	DENND1B-ROS1	I2:I35 (Chr1:197705067-Chr6:117641837)	0.0618	NA
134	F	43	LUAD	Uncommon	Frameshift	KIF3C-ROS1	I5:I31 (Chr2:26165056-Chr6:117650522)	0.0922	NA
